# Supplementary material for: Harmonization of Human Biomonitoring Studies in Europe: Characteristics of the HBM4EU-Aligned Studies Participants
Source: Int J Environ Res Public Health. 2022 Jun 1;19(11):6787. doi: 10.3390/ijerph19116787 (PMC9180444; doi:10.3390/ijerph19116787)
Supplement: Supplementary file 1 [file ijerph-19-06787-s001.zip]

Archive with 1 entries (1 files):
- ijerph-1754613-supplementary.pdf
